# Supplementary material for: Extensive Diversity and Prevalent Fluconazole Resistance among Environmental Yeasts from Tropical China
Source: Genes (Basel). 2022 Feb 28;13(3):444. doi: 10.3390/genes13030444 (PMC8954247; doi:10.3390/genes13030444)
Supplement: Supplementary file 1 [file genes-13-00444-s001.zip › Table S1.xlsx]

## Sheet: Sheet1
Sample types	Sample characteristics		Number of sampled environment	No. of samples with yeasts (% positive/total)	Yeast isolates	Known species	Putative novel species	Candida tropicalis	Candida krusei	Torulaspora delbrueckii	Meyerozyma caribbica	Candida pseudolambica	Trichosporon asahii	Diutina rugosa	Wickerhamomyces sydowiorum	Candida guilliermondii	Dirkmeia churashimaensis	Rhodotorula toruloides	Kodamaea ohmeri	Candida intermedia	Candida quercitrusa	Candida palmioleophila	Rhodotorula paludigena	Candida parapsilosis	Diutina mesorugosa	Rhodotorula mucilaginosa	Cyberlindnera saturnus	Candida gosingica	Vanderwaltozyma polyspora	Trichosporon coremiiforme	Torulaspora indica	Rhodosporidium paludigenum	Moesziomyces antarcticus	Diutina catenulata	Candida albicans	Aureobasidium melanogenum	Wickerhamomyces rabaulensis	Rhodotorula glutinis	Rhodosporidiobolus ruineniae	Kazachstania aquatica	Cyberlindnera suaveolens	Cutaneotrichosporon smithiae	Candida stellimalicola	Candida dubliniensis	Pichia manshurica	Papiliotrema laurentii	Meyerozyma carpophila	Hanseniaspora opuntiae	Fereydounia khargensis
Ecological niches	Soil		516	369（71.5）	512	88	27	101	29	30	32	33	16	6	15	11	14	19	6	10	13	14	7	2	-	1	6	6	4	5	5	4	1	-	4	5	3	3	4	4	4	1	1	2	3	2	2	-	2
	Freshwater		273	234（85.7）	361	50	14	89	41	33	16	15	28	27	6	7	4	1	10	6	3	-	6	1	5	2	-	-	1	-	-	1	3	5	-	-	1	1	-	-	-	3	3	3	-	-	1	2	1
	Seawater from beaches		179	78（43.6）	111	23	2	17	20	27	3	-	2	7	9	-	-	-	-	-	1	-	-	6	2	3	-	-	-	-	-	-	1	-	1	-	-	-	-	-	-	-	-	-	1	1	-	1	-
Geographic regions	Haikou	Soil (orchards, vegetable gardens, and crop fields)	63	44(69.8)	62	20	1	14	1	-	-	16	2	-	-	-	1	3	-	-	-	3	-	1	-	-	5	-	-	1	-	-	1	-	-	-	-	1	-	-	4	1	-	-	-	-	1	-	-
		Freshwater (rivers, lakes, ditches, and irrigation ducts)	28	20(71.4)	29	17	2	5	-	-	1	4	-	-	-	1	1	-	1	-	-	-	1	1	4	1	-	-	-	-	-	-	1	1	-	-	-	-	-	-	-	-	-	-	-	-	1	-	1
		Seawater (beaches)	29	6(20.7)	6	4	-	-	-	-	-	-	-	-	-	-	-	-	-	-	-	-	-	2	2	1	-	-	-	-	-	-	-	-	-	-	-	-	-	-	-	-	-	-	-	-	-	-	-
	Wenchang	Soil (orchards, vegetable gardens, and crop fields)	67	49(73.1)	66	22	2	25	-	-	1	-	6	-	-	-	1	-	2	-	-	11	-	-	-	1	-	-	-	3	-	-	-	-	-	-	-	-	-	-	-	-	-	1	-	-	-	-	-
		Freshwater (rivers, lakes, ditches, and irrigation ducts)	37	28(75.7)	41	8	-	26	6	-	-	-	4	-	-	-	-	-	-	-	-	-	-	-	-	-	-	-	-	-	-	-	-	1	-	-	-	-	-	-	-	-	-	1	-	-	-	-	-
		Seawater (beaches)	27	16(59.3)	17	4	2	12	1	-	-	-	-	-	-	-	-	-	-	-	-	-	-	-	-	-	-	-	-	-	-	-	-	-	-	-	-	-	-	-	-	-	-	-	1	-	-	-	-
	Lingshui	Soil (orchards, vegetable gardens, and crop fields)	71	56(78.9)	72	21	-	24	3	2	2	9	1	1	-	1	-	1	-	10	-	-	-	-	-	-	-	3	3	-	-	4	-	-	-	-	-	1	-	-	-	-	1	-	-	-	-	-	-
		Freshwater (rivers, lakes, ditches, and irrigation ducts)	24	23(95.8)	31	14	-	3	1	-	5	6	1	-	-	3	-	-	-	5	-	-	-	-	-	-	-	-	1	-	-	1	1	-	-	-	-	-	-	-	-	-	-	-	-	-	-	-	-
		Seawater (beaches)	24	9(37.5)	11	7	-	1	-	-	-	-	-	-	-	-	-	-	-	-	-	-	-	4	-	2	-	-	-	-	-	-	1	-	-	-	-	-	-	-	-	-	-	-	-	-	-	1	-
	Baoting	Soil (orchards, vegetable gardens, and crop fields)	68	60(88.2)	101	24	4	6	17	24	10	-	4	1	4	2	-	-	1	-	10	-	-	-	-	-	1	-	-	-	-	-	-	-	1	2	3	-	-	-	-	-	-	-	1	2	-	-	-
		Freshwater (rivers, lakes, ditches, and irrigation ducts)	67	56(83.6)	90	26	11	7	8	3	5	3	15	5	-	3	-	1	5	-	2	-	2	-	1	1	-	-	-	-	-	-	1	3	-	-	1	-	-	-	-	3	3	1	-	-	-	1	-
		Seawater (beaches)	-	-	-	-	-	-	-	-	-	-	-	-	-	-	-	-	-	-	-	-	-	-	-	-	-	-	-	-	-	-	-	-	-	-	-	-	-	-	-	-	-	-	-	-	-	-	-
	Dongfang	Soil (orchards, vegetable gardens, and crop fields)	61	54(88.5)	70	18	8	4	3	3	8	1	1	-	10	5	1	12	-	-	2	-	1	-	-	-	-	-	-	-	-	-	-	-	-	-	-	-	4	-	-	-	-	-	2	-	-	-	-
		Freshwater (rivers, lakes, ditches, and irrigation ducts)	34	33(97.1)	48	8	-	22	3	7	3	-	5	2	5	-	-	-	-	-	-	-	-	-	-	-	-	-	-	-	-	-	-	-	-	-	-	-	-	-	-	-	-	1	-	-	-	-	-
		Seawater (beaches)	32	8(25)	11	5	-	-	-	5	1	-	2	-	2	-	-	-	-	-	-	-	-	-	-	-	-	-	-	-	-	-	-	-	-	-	-	-	-	-	-	-	-	-	-	-	-	-	-
	Danzhou	Soil (orchards, vegetable gardens, and crop fields)	81	41(50.6)	54	26	6	2	3	1	2	-	1	2	-	1	10	3	3	-	-	-	3	-	-	-	-	-	-	1	2	-	-	-	-	2	-	-	-	-	-	-	-	1	-	-	-	-	-
		Freshwater (rivers, lakes, ditches, and irrigation ducts)	44	43(97.7)	76	10	-	9	18	23	-	1	-	20	-	-	-	-	1	1	1	-	-	-	-	-	-	-	-	-	-	-	-	-	-	-	-	-	-	-	-	-	-	-	-	-	-	1	-
		Seawater (beaches)	28	28(100)	49	7	-	4	19	16	-	-	-	7	1	-	-	-	-	-	-	-	-	-	-	-	-	-	-	-	-	-	-	-	1	-	-	-	-	-	-	-	-	-	-	1	-	-	-
	Sanya	Soil (orchards, vegetable gardens, and crop fields)	68	46(67.7)	61	20	1	26	2	-	1	7	1	2	1	1	1	-	-	-	1	-	3	1	-	-	-	3	1	-	-	-	-	-	3	-	-	-	-	-	-	-	-	-	-	-	-	-	-
		Freshwater (rivers, lakes, ditches, and irrigation ducts)	32	31(96.9)	46	15	1	17	5	-	2	1	3	-	1	-	3	-	3	-	-	-	3	-	-	-	-	-	-	-	-	-	-	-	-	-	-	1	-	-	-	-	-	-	-	-	-	-	-
		Seawater (beaches)	33	11(33.3)	17	6	-	-	-	6	2	-	-	-	6	-	-	-	-	-	1	-	-	-	-	-	-	-	-	-	-	-	-	-	-	-	-	-	-	-	-	-	-	-	-	-	-	-	-
	Sansha	Soil (orchards, vegetable gardens, and crop fields)	37	19(51.4)	26	13	-	-	-	-	8	-	-	-	-	1	-	-	-	-	-	-	-	-	-	-	-	-	-	-	3	-	-	-	-	1	-	1	-	4	-	-	-	-	-	-	1	-	2
		Freshwater (rivers, lakes, ditches, and irrigation ducts)	7	-	-	-	-	-	-	-	-	-	-	-	-	-	-	-	-	-	-	-	-	-	-	-	-	-	-	-	-	-	-	-	-	-	-	-	-	-	-	-	-	-	-	-	-	-	-
		Seawater (beaches)	6	-	-	-	-	-	-	-	-	-	-	-	-	-	-	-	-	-	-	-	-	-	-	-	-	-	-	-	-	-	-	-	-	-	-	-	-	-	-	-	-	-	-	-	-	-	-
Total			968	681（70.4）	984	106	38	207	90	90	51	48	46	40	30	18	18	20	16	16	17	14	13	9	7	6	6	6	5	5	5	5	5	5	5	5	4	4	4	4	4	4	4	5	4	3	3	3	3
[truncated: 102 more columns]
