# Supplementary material for: Extensive Diversity and Prevalent Fluconazole Resistance among Environmental Yeasts from Tropical China
Source: Genes (Basel). 2022 Feb 28;13(3):444. doi: 10.3390/genes13030444 (PMC8954247; doi:10.3390/genes13030444)
Supplement: Supplementary file 1 [file genes-13-00444-s001.zip › Table S2.xlsx]

## Sheet: Sheet1
id	isolate	country	region	source	ICL1	MDR1	SAPT2	SAPT4	XYR1	ZWF1a	DST
20	WC-W 113	China	Hainan，Wenchang	water	1	3	3	10	34	3	1275
10	WC-W 104-2	China	Hainan，Wenchang	water	1	3	3	10	48	3	845
42	LS-T 42-2	China	Hainan，Lingshui	soil	1	4	1	10	48	3	1276
37	LS-T 24-2	China	Hainan，Lingshui	soil	1	4	22	23	36	9	139
8	WC-T 66-1	China	Hainan，Wenchang	soil	1	7	3	10	1	3	1277
38	LS-T 25-1	China	Hainan，Lingshui	soil	1	9	1	10	4	40	1278
35	LS-T 20	China	Hainan，Lingshui	soil	1	16	1	10	4	40	959
34	LS-T 11-2	China	Hainan，Lingshui	soil	1	16	64	20	31	1	1279
30	WC-W137-1	China	Hainan，Wenchang	water	1	17	1	10	9	1	436
6	WC-T 58-3	China	Hainan，Wenchang	soil	1	34	1	92	216	1	1280
7	WC-T 59-1	China	Hainan，Wenchang	soil	1	34	1	92	216	1	1280
25	WC-W 122	China	Hainan，Wenchang	water	1	44	1	7	58	3	522
26	WC-W 126	China	Hainan，Wenchang	water	1	44	1	7	58	3	522
18	WC-W 110-1	China	Hainan，Wenchang	water	1	44	3	7	38	3	99
2	WC-T 13-3	China	Hainan，Wenchang	soil	1	50	3	7	69	1	1281
29	WC-W 142-1	China	Hainan，Wenchang	water	1	110	39	50	3	7	1282
12	WC-W 106-2	China	Hainan，Wenchang	water	1	117	3	4	76	3	474
14	WC-W 107-2	China	Hainan，Wenchang	water	1	117	3	4	76	3	474
17	WC-W 109-3	China	Hainan，Wenchang	water	1	117	3	4	76	3	474
19	WC-W 112-2	China	Hainan，Wenchang	water	1	117	3	4	76	3	474
24	WC-W 118	China	Hainan，Wenchang	water	1	117	3	4	76	3	474
27	WC-W 128-1	China	Hainan，Wenchang	water	1	117	3	4	76	3	474
11	WC-W 104-3	China	Hainan，Wenchang	water	1	147	3	10	24	3	1283
1	WC-T 1-1	China	Hainan，Wenchang	soil	1	206	52	7	68	40	1284
3	WC-T 15-1	China	Hainan，Wenchang	soil	1	207	1	7	43	3	1285
9	WC-T 68	China	Hainan，Wenchang	soil	1	208	4	135	9	3	1286
22	WC-W 115	China	Hainan，Wenchang	water	1	209	3	4	76	3	1287
23	WC-W 117-2	China	Hainan，Wenchang	water	1	209	3	10	76	3	1288
43	LS-T 46	China	Hainan，Lingshui	soil	1	210	1	13	48	22	1289
36	LS-T 24-1	China	Hainan，Lingshui	soil	1	211	1	64	77	1	1290
39	LS-T 29-1	China	Hainan，Lingshui	soil	1	211	1	64	77	1	1290
31	LS-T 1-1	China	Hainan，Lingshui	soil	3	210	4	7	217	1	1291
40	LS-T 29-2	China	Hainan，Lingshui	soil	5	89	3	3	118	2	667
32	LS-T 3	China	Hainan，Lingshui	soil	5	89	3	3	167	2	1292
41	LS-T 34-1	China	Hainan，Lingshui	soil	9	9	3	136	77	1	1293
15	WC-W 108-1	China	Hainan，Wenchang	water	9	16	1	3	9	1	1294
16	WC-W 108-2	China	Hainan，Wenchang	water	9	16	1	3	9	1	1294
21	WC-W 114-1	China	Hainan，Wenchang	water	9	16	1	3	9	1	1294
28	WC-W 137-2	China	Hainan，Wenchang	water	9	16	1	3	9	1	1294
13	WC-W 107-1	China	Hainan，Wenchang	water	9	16	1	4	9	1	1295
4	WC-T 26-2	China	Hainan，Wenchang	soil	9	22	3	10	30	6	1296
33	LS-T 7	China	Hainan，Lingshui	soil	9	34	1	3	121	3	894
44	LS-W 121-2	China	Hainan，Lingshui	water	10	89	3	3	118	2	897
5	WC-T 56-1	China	Hainan，Wenchang	soil	48	89	73	7	218	70	1297
	MDR1		DNA sequence of new locus-specific genotype
	WC-T 1-1	206	TGATGGTGAAGTTGAAAATTCCAAAATGACAACTCATGAATTGATTGTTGATACWTTATGGAGACCATTGGAGATTACAATCATGGAACCGGTTGTTTTGTTGATTGATATTTACATTGCTATGGTTTACAGTATTCTTTATCTTTTCTTTGAAGTTTTCCCAATTTATTTTGTTGGAGTTAGAGGATTTACTTTGGTTGAACTTGGTACCACTTTCTTTTCCGTGTTGATTGGTATTGTTGTTGCCTGYTCTATTTACTTGCCTATCATCAAACGAATTTTCACTGATAGAATTCTCAGAAAAGAACARGTTTTCCCAGAAGTTTTCATTCCATTAGCKATAGTTGGAGGTTGTTTGTTAACCGGTGGACTATTCATATTTGGATGGTCAGCAACTAG…
	WC-T 15-1	207	TGATGGTGAAGTTGAAAATTCCAAAATGACAACTCATGAATTGATTGTTGATACTTTATGGAGACCATTGGAGATTACAATCATGGAACCGGTTGTTTTGTTGATTGATATTTACATTGCTATGGTTTACAGTATTCTTTATCTTTTCTTTGAAGTTTTCCCAATTTATTTTGTTGGAGTTAGAGGATTTACTTTGGTTGAACTTGGTACCACTTTCTTTTCCGTGTTGATTGGTATTGTTGTTGCCTGYTCTATTTACTTRCCTATCATCAAACGAATTTTCACTGATAGAATTCTCAGAAAAGAACARGTTTTCCCAGAAGTTTTCATTCCATTAGCKATAGTTGGAGGTTGTTTGTTAACCGGTGGACTATTCATATTTGGATGGTCAGCAACTAG…
	WC-T 68	208	TGATGGTGAAGTYGAAAATTCCAAAATGACAACTCATGAATTGATTGTTGATACTTTATGGAGACCATTGGAGATTACAATCATGGAACCGGTTGTTTTGTTGATTGATATTTACATTGCTATGGTTTACAGTATTCTTTATCTTTTCTTTGAAGTTTTCCCAATTTATTTTGTTGGAGTTAGAGGATTTACTTTGGTTGAACTTGGTACCACTTTCTTTTCCGTGTTGATTGGTATTGTTGTTGCCTGTTCTATTTACTTRCCTATCATCAAACGAATTTTCACTGATAGAATTCTCAGAAAAGAACAAGTTTTCCCAGAAGTTTTCATTCCATTAGCKATAGTTGGAGGTTGTTTGTTAACCGGTGGACTATTCATATTTGGATGGTCAGCAACTAG…
	WC-W 115	209	TGATGGTGAAGTTGAAAATTCCAAAATGACAACTCATGAATTGATTGTTGATACTTTATGGAGACCATTGGAGATTACAATCATGGAACCGGTTGTTTTGTTGATTGATATTTACATTGCTATGGTTTACAGTATTCTTTATCTTTTCTTTGAAGTTTTCCCAATTTATTTTGTTGGAGTTAGAGGATTTACTTTGGTTGAACTTGGTACCACTTTCTTTTCCGTGTTGATTGGTATTGTTGTTGCCTGYTCTATTTACTTRCCTATCATCAAACGAATTTTCACTGATAGAATTCTCAGAAAAGAACARGTTTTCCCAGAAGTTTTCATTCCATTAGCTATAGTTGGAGGTTGTTTGTTAACCGGWGGACTATTCATATTTGGATGGTCAGCAACTAG…
	LS-T 1-1	210	TGATGGTGAAGTYGAAAATTCCAAAATGACAACTCATGAATTGATTGTTGATACTTTATGGAGACCATTGGAGATTACAATCATGGAACCGGTTGTTTTGTTGATTGATATTTACATTGCTATGGTTTACAGTATTCTTTATCTTTTCTTTGAAGTTTTCCCAATTTATTTTGTTGGAGTTAGAGGATTTACTTTGGTTGAACTTGGTACCACTTTCTTTTCCGTGTTGATTGGTATTGTTRTTGCCTGYTCTATTTACTTGCCTATCATCAAACGAATTTTCACTGATAGAATTCTCAGAAAAGAACARGTTTTCCCAGAAGTTTTCATTCCATTAGCTATAGTTGGAGGTTGTTTGTTAACCGGTGGACTATTCATATTTGGATGGTCAGCAACTAG…
	LS-T 24-1	211	TGATGGTGAAGTTGAAAATTCCAAAATGACAACTCATGAATTGATTGTTGATACWTTATGGAGACCATTGGAGATTACAATCATGGAACCGGTTGTTTTGTTGATTGATATTTACATTGCTATGGTTTACAGTATTCTTTATCTTTTCTTTGAAGTTTTCCCAATTTATTTTGTTGGRGTTAGAGGATTTACTTTGGTTGAACTTGGTACCACTTTCTTTTCCGTGTTGATTGGTATTGTTGTTGCCTGCTCTATTTACTTGCCTATCATCAAACGAATTTTCACTGATAGAATTCTCAGAAAAGAACAAGTTTTCCCAGAAGTTTTCATTCCATTAGCTATAGTTGGAGGTTGTTTGTTAACCGGTGGACTATTCATATTTGGATGGTCAGCAACTAG…
	SAPT2
	WC-T 56-1	73	CTGGTGTCCTTAGTTTAGAGCTTTATGTTAACAGGAATCATGATGATAGTAATTTCACTATTGGTCCCCACTTTGTTGTTAATGAATATTCTAAGAGAGATGATTATATTAGTGTTGAATTATACAATGAGCAAGTTACTTACTCTGCAAATATCACCGTTGGATCAAATAGTCAGAAGCAGAATGTTATTGTTGATACCGGATCCTCTGATTTATGGGTTGTTGATTCCAGTGCAAATTGTCAAGAGAAATCCGGATACTCCTCTGATTATTGCTTCAGTGGGGGCACATACGATCCATCAAGTTCTTCCACAATCCAAGAGTTGGGTAAATCTTTCAACATTAGATATGGAGATGGTTCTTCTTCTAGTGGTACCTGGGTCAAAGACACAGTTGGAA…
	SAPT4
	WC-T 68	135	CATTATTAAAACGCAAAAGAATATCGTTCCCAATGAGAATATCATTGTTTCTAAAAGACAACCAGTTCCTGTAACTTTGATAAAGGAACAAATAGCTTATGCGGCCGAGATAACTATTGGTTCAAATAAYCARAAACAAACAGTTATTATTGATACTGGATCCTCTGATTTATGGGTAGTTGACAAAAATGCCACGTGTGTTCGTAGATTTGAACAACAAGTGCAAGATTTTTGTAAAGCAAATGGAACRTATGATCCAATTACATCTAGTTCTGCTAAAAAATTAGGAACAGTTTTTGATATTAGCTATGGAGATAAAACYAATTCTCTGGGAAATTGGTATAAGGATACTATTAAGATTGGTGGGATTACTATTACTRACCAACAATT
	LS-T 34-1	136	CATTATTAAAACGCAAAAGAATATCGTTCCCAATGAGAATATCATTGTTTCTAAAAGACAACCAGTTCCTGTAACTTTGATAAAGGAACAAATAGCTTATGCGGCCGAGATAACTATTGGTTCAAATAACCAGAAACAAACAGTTATTATTGATACTGGATCCTCTGATTTATGGGTAGTTGACAAAAATGCCACGTGTGTTCGTAGATTTGAACAACAAGTGCAAGATTTTTGTAAAGCAAATGGAACGTATGATCCAATTACATCTAGTTCTGCTAAAAAATTAGGAACAGTTTTTGATATTAGCTATGGAGATAAAACCAATTCTCTGGGAAATTGGTATAAGTATACTATTAAGATTGGTGGGATTACTATTACTAACCAACAATT
	XYR1
	WC-T 58-3	216	TCTACAATGCYATYAAAACTGGTTACAGATTATTTGATGGTGCTGAAGATTACGGTAAYGAAAAAGAAGTTGGTGAAGGTATYAACAGAGCCATTRAAGAWGGATTAGTTAAAAGAGAAGAATTATTCATCACTTCTAAATTATGGAACAATTTCCATGATCCAAAGAATGTTGAAACTGCTTTAAACAAAACTTTAAGTGACTTGAACTTGGAYTATGTTGATTTATTCTTGATTCATTTYCCAATTGCTTTTAAATTTGTTCCAATTGAAGAAAAATACCCACCTGGTTTCTACTGTGGTGATGGTGATAACTTCCACTATGAAGATGTTCCATTATTAGATACTTGGAAAGCTTTGGAAAAATTGGT
	LS-T 1-1	217	TCTACAATGCTATCAAAACTGGTTACAGATTATTTGATGGTGCTGAAGATTACGGTAAYGAAAAAGAAGTTGGTGAAGGTATYAACAGAGCCATTAAAGAAGGATTAGTTAAAAGAGAAGAATTATTCATCACKTCTAAATTATGGAACAATTTCCATGATCCAAAGAATGTTGAAACTGCTTTAAACAAAACTTTAAGTGACTTGAACTTGGACTATGTTGATTTATTCTTGATTCATTTCCCAATTGCTTTTAAATTTGTTCCAATTGAAGAAAAATACCCACCTGGTTTCTACTGTGGTGATGGTGATAACTTCCACTATGAAGATGTTCCATTATTAGAYACTTGGAAAGCTTTGGAAAAATTGGT
	WC-T 56-1	218	TCTACAATGCYATYAAAACTGGTTACAGATTATTTGATGGTGCTGAAGATTACGGTAAYGAAAAAGAAGTTGGTGAAGGTATYAACAGAGCCATTAAAGAWGGATTAGTTAAAAGAGAAGAATTATTCATCACTTCTAAATTATGGAACAATTTCCATGATCCAAAGAATGTTGAAACTGCTTTAAACAAAACTTTAAGTGACTTGAACTTGGAYTATGTTGATWTATTCTTGATTCATTTYCCAATTGCTTTTAAATTTGTTCCAATTGAAGAAAAATACCCACCTGGTTTCTACTGTGGTGATGGTGATAACTTCCACTATGAAGATGTTCCATTATTAGATACTTGGAAAGCTTTGGAAAAATTGGT
	ZWF1a
	WC-T 56-1	70	TGCCTTGTTTGGTTTGTTCAGAGAAAAACAATTGCCTTCAACTGTTCAAATCATTGGTTATGCTAGATCTCATTTGTCTGATAAGGACTTTAAAGAMAGAATTTCCTCCCATTTCAAAGGTGGTGATGACAAAACTAAAGAAGATTTCTTGAACTTGTGTTCTTATATCAGTGATCCATATGATACCGATGAAGGTTACAAGAAATTGGAAGCTCGTTGTCAAGAATATGAAAGCAAACACAATGTTAAAGTTCCAGAAAGATTATTCTACTTGGCCTTGCCTCCATCTGTTTTCCACACTGTKTGTGAACAAGTTAAAAAGAATGTCTATCCAAAAGATGGTAAACTCAGAATCATTATTGAAAAACCATTTGGCCGTGATTTGGAAACTTACCGTGA…
