# Supplementary material for: Extensive Diversity and Prevalent Fluconazole Resistance among Environmental Yeasts from Tropical China
Source: Genes (Basel). 2022 Feb 28;13(3):444. doi: 10.3390/genes13030444 (PMC8954247; doi:10.3390/genes13030444)
Supplement: Supplementary file 1 [file genes-13-00444-s001.zip › Table S3.xlsx]

## Sheet: Sheet1
Species	Yeast clade	Phylum	Subphylum	Class	Order	Family
Apiotrichum laibachii		Basidiomycota	Agaricomycotina	Tremellomycetes	Trichosporonales	Trichomonascaceae
Apiotrichum loubieri		Basidiomycota	Agaricomycotina	Tremellomycetes	Trichosporonales	Trichomonascaceae
Apiotrichum mycotoxinovorans		Basidiomycota	Agaricomycotina	Tremellomycetes	Trichosporonales	Trichomonascaceae
Apiotrichum scarabaeorum		Basidiomycota	Agaricomycotina	Tremellomycetes	Trichosporonales	Trichomonascaceae
Arthrographis kalrae		Ascomycota	Pezizomycotina	Dothideomycetes	Eremomycetales	Eremomycetaceae
Aureobasidium melanogenum		Ascomycota	Pezizomycotina	Dothideomycetes	Dothideales	Saccotheciaceae
Aureobasidium pullulans		Ascomycota	Saccharomycotina	Saccharomycetes	Saccharomycetales	Saccharomycetaceae
Candida albicans	Lodderomyces	Ascomycota	Saccharomycotina	Saccharomycetes	Saccharomycetales	Debaryomycetaceae
Candida dubliniensis	Lodderomyces	Ascomycota	Saccharomycotina	Saccharomycetes	Saccharomycetales	Debaryomycetaceae
Candida fennica	Not assigned to a clade	Ascomycota	Saccharomycotina	Saccharomycetes	Saccharomycetales	Debaryomycetaceae
Candida glabrata	Nakaseomyces	Ascomycota	Saccharomycotina	Saccharomycetes	Saccharomycetales	Saccharomycetaceae
Candida gosingica	Not assigned to a clade	Ascomycota	Saccharomycotina	Saccharomycetes	Saccharomycetales	Debaryomycetaceae
Candida guilliermondii (Meyerozyma guilliermondii)	Not assigned to a clade	Ascomycota	Saccharomycotina	Saccharomycetes	Saccharomycetales	Debaryomycetaceae
Candida inconspicua	Pichia	Ascomycota	Saccharomycotina	Saccharomycetes	Saccharomycetales	Pichiaceae
Candida intermedia	Clavispora	Ascomycota	Saccharomycotina	Saccharomycetes	Saccharomycetales	Metschnikowiaceae
Candida krusei (Pichia kudriavzevii)	Pichia	Ascomycota	Saccharomycotina	Saccharomycetes	Saccharomycetales	Pichiaceae
Candida lusitaniae ( Clavispora lusitaniae)	Not assigned to a clade	Ascomycota	Saccharomycotina	Saccharomycetes	Saccharomycetales	Metschnikowiaceae
Candida maltosa	Lodderomyces	Ascomycota	Saccharomycotina	Saccharomycetes	Saccharomycetales	Debaryomycetaceae
Candida michaelii	Yamadazyma	Ascomycota	Saccharomycotina	Saccharomycetes	Saccharomycetales	Debaryomycetaceae
Candida nivariensis	Nakaseomyces	Ascomycota	Saccharomycotina	Saccharomycetes	Saccharomycetales	Saccharomycetaceae
Candida nonsorbophila	Not assigned to a clade	Ascomycota	Saccharomycotina	Saccharomycetes	Saccharomycetales
Candida orthopsilosis	Lodderomyces	Ascomycota	Saccharomycotina	Saccharomycetes	Saccharomycetales	Debaryomycetaceae
Candida palmioleophila	Candida glaebosa	Ascomycota	Saccharomycotina	Saccharomycetes	Saccharomycetales	Debaryomycetaceae
Candida parapsilosis	Lodderomyces	Ascomycota	Saccharomycotina	Saccharomycetes	Saccharomycetales	Debaryomycetaceae
Candida pseudolambica	Pichia	Ascomycota	Saccharomycotina	Saccharomycetes	Saccharomycetales	Pichiaceae
Candida quercitrusa	Not assigned to a clade	Ascomycota	Saccharomycotina	Saccharomycetes	Saccharomycetales	Debaryomycetaceae
Candida sanyaensis	Lodderomyces	Ascomycota	Saccharomycotina	Saccharomycetes	Saccharomycetales	Debaryomycetaceae
Candida sonorensis	Ogataea	Ascomycota	Saccharomycotina	Saccharomycetes	Saccharomycetales	Pichiaceae
Candida stellimalicola	Not assigned to a clade	Ascomycota	Saccharomycotina	Saccharomycetes	Saccharomycetales	Phaffomycetaceae
Candida thasaenensis	Not assigned to a clade	Ascomycota	Saccharomycotina	Saccharomycetes	Saccharomycetales
Candida tropicalis	Lodderomyces	Ascomycota	Saccharomycotina	Saccharomycetes	Saccharomycetales	Debaryomycetaceae
Chaetosphaeronema hispidulum		Ascomycota	Pezizomycotina	Dothideomycetes	Pleosporales	Phaeosphaeriaceae
Clavispora opuntiae		Ascomycota	Saccharomycotina	Saccharomycetes	Saccharomycetales	Metschnikowiaceae
Coniochaeta cateniformis		Ascomycota	Saccharomycotina	Sordariomycetes	Coniochaetales	Coniochaetaceae
Cryptococcus flavescens		Basidiomycota	Agaricomycotina	Tremellomycetes	Tremellales	Rhynchogastremataceae
Cutaneotrichosporon dermatis		Basidiomycota	Agaricomycotina	Tremellomycetes	Trichosporonales	Trichomonascaceae
Cutaneotrichosporon jirovecii		Basidiomycota	Agaricomycotina	Tremellomycetes	Trichosporonales	Trichosporonaceae
Cutaneotrichosporon smithiae		Basidiomycota	Agaricomycotina	Tremellomycetes	Trichosporonales	Trichosporonaceae
Cyberlindnera mrakii		Ascomycota	Saccharomycotina	Saccharomycetes	Saccharomycetales	Phaffomycetaceae
Cyberlindnera saturnus		Ascomycota	Saccharomycotina	Saccharomycetes	Saccharomycetales	Phaffomycetaceae
Cyberlindnera suaveolens		Ascomycota	Saccharomycotina	Saccharomycetes	Saccharomycetales	Phaffomycetaceae
Cyberlindnera tropicalis		Ascomycota	Saccharomycotina	Saccharomycetes	Saccharomycetales	Phaffomycetaceae
Debaryomyces castellii		Ascomycota	Saccharomycotina	Saccharomycetes	Saccharomycetales	Debaryomycetaceae
Debaryomyces hansenii		Ascomycota	Saccharomycotina	Saccharomycetes	Saccharomycetales	Debaryomycetaceae
Debaryomyces nepalensis		Ascomycota	Saccharomycotina	Saccharomycetes	Saccharomycetales	Debaryomycetaceae
Dirkmeia churashimaensis		Basidiomycota	Ustilaginomycotina	Ustilaginomycetes	Ustilaginales	Ustilaginaceae
Diutina catenulata		Ascomycota	Saccharomycotina	Saccharomycetes	Saccharomycetales
Diutina mesorugosa		Ascomycota	Saccharomycotina	Saccharomycetes	Saccharomycetales
Diutina rugosa		Ascomycota	Saccharomycotina	Saccharomycetes	Saccharomycetales
Fereydounia khargensis		Basidiomycota	Ustilaginomycotina	Ustilaginomycetes	Urocystidales	Fereydouniaceae
Hanseniaspora guilliermondii		Ascomycota	Saccharomycotina	Saccharomycetes	Saccharomycetales	Saccharomycetaceae
Hanseniaspora opuntiae		Ascomycota	Saccharomycotina	Saccharomycetes	Saccharomycetales	Saccharomycetaceae
Hanseniaspora thailandica		Ascomycota	Saccharomycotina	Saccharomycetes	Saccharomycetales	Saccharomycetaceae
Kazachstania africana		Ascomycota	Saccharomycotina	Saccharomycetes	Saccharomycetales	Saccharomycetaceae
Kazachstania aquatica		Ascomycota	Saccharomycotina	Saccharomycetes	Saccharomycetales	Saccharomycetaceae
Kazachstania turicensis		Ascomycota	Saccharomycotina	Saccharomycetes	Saccharomycetales	Saccharomycetaceae
Kodamaea ohmeri		Ascomycota	Saccharomycotina	Saccharomycetes	Saccharomycetales	Debaryomycetaceae
Kwoniella heveanensis		Basidiomycota	Agaricomycotina	Tremellomycetes	Tremellales	Cryptococcaceae
Lachancea dasiensis		Ascomycota	Saccharomycotina	Saccharomycetes	Saccharomycetales	Saccharomycetaceae
Lachancea thermotolerans		Ascomycota	Saccharomycotina	Saccharomycetes	Saccharomycetales	Saccharomycetaceae
Lodderomyces elongisporus		Ascomycota	Saccharomycotina	Saccharomycetes	Saccharomycetales	Debaryomycetaceae
Metschnikowia koreensis		Ascomycota	Saccharomycotina	Saccharomycetes	Saccharomycetales	Metschnikowiaceae
Metschnikowia saccharicola		Ascomycota	Saccharomycotina	Saccharomycetes	Saccharomycetales	Metschnikowiaceae
Meyerozyma caribbica		Ascomycota	Saccharomycotina	Saccharomycetes	Saccharomycetales	Debaryomycetaceae
Meyerozyma carpophila		Ascomycota	Saccharomycotina	Saccharomycetes	Saccharomycetales	Debaryomycetaceae
Moesziomyces antarcticus		Basidiomycota	Ustilaginomycotina	Ustilaginomycetes	Ustilaginales	Ustilaginaceae
Moesziomyces aphidis		Basidiomycota	Ustilaginomycotina	Ustilaginomycetes	Ustilaginales	Ustilaginaceae
Moesziomyces rugulosus		Basidiomycota	Ustilaginomycotina	Ustilaginomycetes	Ustilaginales	Ustilaginaceae
Nakazawaea siamensis		Ascomycota	Saccharomycotina	Saccharomycetes	Saccharomycetales	Pichiaceae
Papiliotrema laurentii		Basidiomycota	Agaricomycotina	Tremellomycetes	Tremellales	Rhynchogastremataceae
Papiliotrema terrestris		Basidiomycota	Agaricomycotina	Tremellomycetes	Tremellales	Rhynchogastremataceae
Pichia bruneiensis		Ascomycota	Saccharomycotina	Saccharomycetes	Saccharomycetales	Pichiaceae
Pichia fermentans		Ascomycota	Saccharomycotina	Saccharomycetes	Saccharomycetales	Pichiaceae
Pichia kluyveri		Ascomycota	Saccharomycotina	Saccharomycetes	Saccharomycetales	Pichiaceae
Pichia manshurica		Ascomycota	Saccharomycotina	Saccharomycetes	Saccharomycetales	Pichiaceae
Pichia membranifaciens		Ascomycota	Saccharomycotina	Saccharomycetes	Saccharomycetales	Pichiaceae
Pichia occidentalis		Ascomycota	Saccharomycotina	Saccharomycetes	Saccharomycetales	Pichiaceae
Pichia rarassimilans		Ascomycota	Saccharomycotina	Saccharomycetes	Saccharomycetales	Pichiaceae
Rhodosporidiobolus ruineniae		Basidiomycota	Pucciniomycotina	Microbotryomycetes	Sporidiobolales	Sporidiobolaceae
Rhodosporidium paludigenum		Basidiomycota	Pucciniomycotina	Microbotryomycetes	Sporidiobolales	Sporidiobolaceae
Rhodosporidium toruloides		Basidiomycota	Pucciniomycotina	Microbotryomycetes	Sporidiobolales	Sporidiobolaceae
Rhodotorula glutinis		Basidiomycota	Pucciniomycotina	Microbotryomycetes	Sporidiobolales	Sporidiobolaceae
Rhodotorula mucilaginosa		Basidiomycota	Pucciniomycotina	Microbotryomycetes	Sporidiobolales	Sporidiobolaceae
Rhodotorula paludigena		Basidiomycota	Pucciniomycotina	Microbotryomycetes	Sporidiobolales	Sporidiobolaceae
Rhodotorula taiwanensis		Basidiomycota	Pucciniomycotina	Microbotryomycetes	Sporidiobolales	Sporidiobolaceae
Rhodotorula toruloides		Basidiomycota	Pucciniomycotina	Microbotryomycetes	Sporidiobolales	Sporidiobolaceae
Saccharomyces cerevisiae		Ascomycota	Saccharomycotina	Saccharomycetes	Saccharomycetales	Saccharomycetaceae
Saprochaete gigas		Ascomycota	Saccharomycotina	Saccharomycetes	Saccharomycetales	Dipodascaceae
Saturnispora diversa		Ascomycota	Saccharomycotina	Saccharomycetes	Saccharomycetales	Pichiaceae
Schwanniomyces etchellsii		Ascomycota	Saccharomycotina	Saccharomycetes	Saccharomycetales	Debaryomycetaceae
Schwanniomyces vanrijiae		Ascomycota	Saccharomycotina	Saccharomycetes	Saccharomycetales	Debaryomycetaceae
Schwanniomyces yamadae		Ascomycota	Saccharomycotina	Saccharomycetes	Saccharomycetales	Debaryomycetaceae
Torulaspora delbrueckii		Ascomycota	Saccharomycotina	Saccharomycetes	Saccharomycetales	Saccharomycetaceae
Torulaspora indica		Ascomycota	Saccharomycotina	Saccharomycetes	Saccharomycetales	Saccharomycetaceae
Trichosporon asahii		Basidiomycota	Agaricomycotina	Tremellomycetes	Trichosporonales	Trichosporonaceae
Trichosporon asteroides		Basidiomycota	Agaricomycotina	Tremellomycetes	Trichosporonales	Trichosporonaceae
Trichosporon coremiiforme		Basidiomycota	Agaricomycotina	Tremellomycetes	Trichosporonales	Trichosporonaceae
Trichosporon jirovecii		Basidiomycota	Agaricomycotina	Tremellomycetes	Tremellales	Trichomonascaceae
Ustilago sparsa		Basidiomycota	Ustilaginomycotina	Ustilaginomycetes	Ustilaginales	Ustilaginaceae
Vanderwaltozyma polyspora		Ascomycota	Saccharomycotina	Saccharomycetes	Saccharomycetales	Saccharomycetaceae
Wickerhamiella infanticola		Ascomycota	Saccharomycotina	Saccharomycetes	Saccharomycetales	Trichomonascaceae
Wickerhamomyces anomalus		Ascomycota	Saccharomycotina	Saccharomycetes	Saccharomycetales	Phaffomycetaceae
Wickerhamomyces edaphicus		Ascomycota	Saccharomycotina	Saccharomycetes	Saccharomycetales	Phaffomycetaceae
Wickerhamomyces rabaulensis		Ascomycota	Saccharomycotina	Saccharomycetes	Saccharomycetales	Phaffomycetaceae
Wickerhamomyces sydowiorum		Ascomycota	Saccharomycotina	Saccharomycetes	Saccharomycetales	Phaffomycetaceae
Yamadazyma cocois		Ascomycota	Saccharomycotina	Saccharomycetes	Saccharomycetales	Debaryomycetaceae
Alternaria sp.(BT8-1 NEW)		Ascomycota	Pezizomycotina	Dothideomycetes	Pleosporales	Pleosporaceae
Apiotrichum sp.(HK108-3 NEW)		Basidiomycota	Agaricomycotina	Tremellomycetes	Trichosporonales	Trichosporonaceae
Candida sp.(BT104 NEW)		Ascomycota	Saccharomycotina	Saccharomycetes	Saccharomycetales	Metschnikowiaceae
Candida sp.(BT108-1 NEW)		Ascomycota	Saccharomycotina	Saccharomycetes	Saccharomycetales	Metschnikowiaceae
Candida sp.(BT109-3 NEW)		Ascomycota	Saccharomycotina	Saccharomycetes	Saccharomycetales	Debaryomycetaceae
Candida sp.(BT138-1 NEW)		Ascomycota	Saccharomycotina	Saccharomycetes	Saccharomycetales	Metschnikowiaceae
Candida sp.(BT151-3 NEW)		Ascomycota	Saccharomycotina	Saccharomycetes	Saccharomycetales	Metschnikowiaceae
Candida sp.(BT152-1 NEW)		Ascomycota	Saccharomycotina	Saccharomycetes	Saccharomycetales	Metschnikowiaceae
Candida sp.(BT153-1 NEW)		Ascomycota	Saccharomycotina	Saccharomycetes	Saccharomycetales	Metschnikowiaceae
Candida sp.(BT155-3 NEW)		Ascomycota	Saccharomycotina	Saccharomycetes	Saccharomycetales	Metschnikowiaceae
Candida sp.(BT38-2 NEW)		Ascomycota	Saccharomycotina	Saccharomycetes	Saccharomycetales	Pichiaceae
Candida sp.（BT7-2 NEW)		Ascomycota	Saccharomycotina	Saccharomycetes	Saccharomycetales	Metschnikowiaceae
Candida sp.(DZ20 NEW)		Ascomycota	Saccharomycotina	Saccharomycetes	Saccharomycetales	Pichiaceae
Candida sp.(DZ78 NEW)		Ascomycota	Saccharomycotina	Saccharomycetes	Saccharomycetales
Candida sp.(SY10-3 NEW)		Ascomycota	Saccharomycotina	Saccharomycetes	Saccharomycetales	Pichiaceae
Candida sp.(WC61-1 NEW)		Ascomycota	Saccharomycotina	Saccharomycetes	Saccharomycetales	Saccharomycetaceae
Diutina sp.(BT108-2 NEW)		Ascomycota	Saccharomycotina	Saccharomycetes	Saccharomycetales
Kalmanozyma sp.(DZ5 NEW)		Basidiomycota	Ustilaginomycotina	Ustilaginomycetes	Ustilaginales	Ustilaginaceae
Meyerozyma sp.(HK135 NEW)		Ascomycota	Saccharomycotina	Saccharomycetes	Saccharomycetales	Debaryomycetaceae
Rhodotorula sp.(DF29 NEW)		Basidiomycota	Pucciniomycotina	Microbotryomycetes	Sporidiobolales	Sporidiobolaceae
Rhodotorula sp.(DF30 NEW)		Basidiomycota	Pucciniomycotina	Microbotryomycetes	Sporidiobolales	Sporidiobolaceae
Rhodotorula sp.(DF33 NEW)		Basidiomycota	Pucciniomycotina	Microbotryomycetes	Sporidiobolales	Sporidiobolaceae
Rhodotorula sp.(DF44-2 NEW)		Basidiomycota	Pucciniomycotina	Microbotryomycetes	Sporidiobolales	Sporidiobolaceae
Rhodotorula sp.(DF45 NEW)		Basidiomycota	Pucciniomycotina	Microbotryomycetes	Sporidiobolales	Sporidiobolaceae
Rhodotorula sp.(DF47-2 NEW)		Basidiomycota	Pucciniomycotina	Microbotryomycetes	Sporidiobolales	Sporidiobolaceae
Rhodotorula sp.(DF50 NEW)		Basidiomycota	Pucciniomycotina	Microbotryomycetes	Sporidiobolales	Sporidiobolaceae
Rhodotorula sp.(DF9-2 NEW)		Basidiomycota	Pucciniomycotina	Microbotryomycetes	Sporidiobolales	Sporidiobolaceae
Rhodotorula sp.(DZ86 NEW)		Basidiomycota	Pucciniomycotina	Microbotryomycetes	Sporidiobolales	Sporidiobolaceae
Rhodotorula sp.(DZ87-2 NEW)		Basidiomycota	Pucciniomycotina	Microbotryomycetes	Sporidiobolales	Sporidiobolaceae
Rhodotorula sp.(DZ88-1 NEW)		Basidiomycota	Pucciniomycotina	Microbotryomycetes	Sporidiobolales	Sporidiobolaceae
Rhodotorula sp.(HK24-2 NEW)		Basidiomycota	Pucciniomycotina	Microbotryomycetes	Sporidiobolales	Sporidiobolaceae
Rhodotorula sp.(WC149 NEW)		Basidiomycota	Pucciniomycotina	Microbotryomycetes	Sporidiobolales	Sporidiobolaceae
Rhodotorula sp.(WC163 NEW)		Basidiomycota	Pucciniomycotina	Microbotryomycetes	Sporidiobolales	Sporidiobolaceae
Rhodotorula sp.(WC70-1 NEW)		Basidiomycota	Pucciniomycotina	Microbotryomycetes	Sporidiobolales	Sporidiobolaceae
Saprochaete sp.(BT29-3 NEW)		Ascomycota	Saccharomycotina	Saccharomycetes	Saccharomycetales	Dipodascaceae
Saturnispora sp.(BT166-1 NEW)		Ascomycota	Saccharomycotina	Saccharomycetes	Saccharomycetales	Pichiaceae
Trichosporon sp.(SY124 NEW)		Basidiomycota	Agaricomycotina	Tremellomycetes	Trichosporonales	Trichosporonaceae
Ustilago sp.(BT141-1 NEW)		Basidiomycota	Ustilaginomycotina	Ustilaginomycetes	Ustilaginales	Ustilaginaceae
