# Supplementary material for: Extensive Diversity and Prevalent Fluconazole Resistance among Environmental Yeasts from Tropical China
Source: Genes (Basel). 2022 Feb 28;13(3):444. doi: 10.3390/genes13030444 (PMC8954247; doi:10.3390/genes13030444)
Supplement: Supplementary file 1 [file genes-13-00444-s001.zip › Table S4.xlsx]

## Sheet: putative
Putative novel species (isolate name)	Sample number	Sample characteristics	Place of isolation	Closest matching species in UNITE	% identity to closest match	UNITE/Genbank accesson of closest matching sequence	Phylum	Subphylum	Class	Order	Family
Alternaria sp.(BT8-1 NEW)	BT8-1	Agriculture soil	Baoting	Alternaria porri	97.3	HQ821486.1	Ascomycota	Pezizomycotina	Dothideomycetes	Pleosporales	Pleosporaceae
Apiotrichum sp.(HK108-3 NEW)	HK108-3	Fresh water	Haikou	Apiotrichum scarabaeorum	96.67	KX218262.1	Basidiomycota	Agaricomycotina	Tremellomycetes	Trichosporonales	Trichosporonaceae
Candida sp.(BT104 NEW)	BT104	Fresh water	Baoting	Candida intermedia	87.82	MT102813.1	Ascomycota	Saccharomycotina	Saccharomycetes	Saccharomycetales	Metschnikowiaceae
Candida sp.(BT108-1 NEW)	BT108-1	Fresh water	Baoting	Candida intermedia	88.22	MH545927.1	Ascomycota	Saccharomycotina	Saccharomycetes	Saccharomycetales	Metschnikowiaceae
Candida sp.(BT109-3 NEW)	BT109-3	Fresh water	Baoting	Candida vaughaniae	95.03	HQ283364.1	Ascomycota	Saccharomycotina	Saccharomycetes	Saccharomycetales	Debaryomycetaceae
Candida sp.(BT138-1 NEW)	BT138-1	Fresh water	Baoting	Candida intermedia	94.39	LN870325.1	Ascomycota	Saccharomycotina	Saccharomycetes	Saccharomycetales	Metschnikowiaceae
Candida sp.(BT151-3 NEW)	BT151-3	Fresh water	Baoting	Candida intermedia	87.58	MH545927.1	Ascomycota	Saccharomycotina	Saccharomycetes	Saccharomycetales	Metschnikowiaceae
Candida sp.(BT152-1 NEW)	BT152-1	Fresh water	Baoting	Candida intermedia	88.22	MH545927.1	Ascomycota	Saccharomycotina	Saccharomycetes	Saccharomycetales	Metschnikowiaceae
Candida sp.(BT153-1 NEW)	BT153-1	Fresh water	Baoting	Candida intermedia	88.22	MH545927.1	Ascomycota	Saccharomycotina	Saccharomycetes	Saccharomycetales	Metschnikowiaceae
Candida sp.(BT155-3 NEW)	BT155-3	Fresh water	Baoting	Candida intermedia	86.29	KP131720.1	Ascomycota	Saccharomycotina	Saccharomycetes	Saccharomycetales	Metschnikowiaceae
Candida sp.(BT38-2 NEW)	BT38-2	Agriculture soil	Baoting	Candida krusei	96.98	MT321167.1	Ascomycota	Saccharomycotina	Saccharomycetes	Saccharomycetales	Pichiaceae
Candida sp.（BT7-2 NEW)	BT7-2	Agriculture soil	Baoting	Candida intermedia	88.22	LT635764.1	Ascomycota	Saccharomycotina	Saccharomycetes	Saccharomycetales	Metschnikowiaceae
Candida sp.(DZ20 NEW)	DZ20	Agriculture soil	Danzhou	Candida norvegensis	94.42	KY104637.1	Ascomycota	Saccharomycotina	Saccharomycetes	Saccharomycetales	Pichiaceae
Candida sp.(DZ78 NEW)	DZ78	Agriculture soil	Danzhou	Candida xylanilytica	94.41	MN904886.1	Ascomycota	Saccharomycotina	Saccharomycetes	Saccharomycetales
Candida sp.(SY10-3 NEW)	SY10-3	Agriculture soil	Sanya	Candida krusei	95.01	EU315753.1	Ascomycota	Saccharomycotina	Saccharomycetes	Saccharomycetales	Pichiaceae
Candida sp.(WC61-1 NEW)	WC61-1	Agriculture soil	Wenchang	Candida nivariensis	91.53	KP068747.1	Ascomycota	Saccharomycotina	Saccharomycetes	Saccharomycetales	Saccharomycetaceae
Diutina sp.(BT108-2 NEW)	BT108-2	Fresh water	Baoting	Diutina siamensis	97.96	NR_155042.1	Ascomycota	Saccharomycotina	Saccharomycetes	Saccharomycetales
Kalmanozyma sp.(DZ5 NEW)	DZ5	Agriculture soil	Danzhou	Kalmanozyma vetiver	97.69	NR_154065.1	Basidiomycota	Ustilaginomycotina	Ustilaginomycetes	Ustilaginales	Ustilaginaceae
Meyerozyma sp.(HK135 NEW)	HK135	Fresh water	Haikou	Meyerozyma caribbica	93.93	JQ993381	Ascomycota	Saccharomycotina	Saccharomycetes	Saccharomycetales	Debaryomycetaceae
Rhodotorula sp.(DF29 NEW)	DF29	Agriculture soil	Dongfang	Rhodotorula toruloides	96.65	KY104918.1	Basidiomycota	Pucciniomycotina	Microbotryomycetes	Sporidiobolales	Sporidiobolaceae
Rhodotorula sp.(DF30 NEW)	DF30	Agriculture soil	Dongfang	Rhodotorula toruloides	97.52	KY104918.1	Basidiomycota	Pucciniomycotina	Microbotryomycetes	Sporidiobolales	Sporidiobolaceae
Rhodotorula sp.(DF33 NEW)	DF33	Agriculture soil	Dongfang	Rhodotorula toruloides	97.36	KY104918.1	Basidiomycota	Pucciniomycotina	Microbotryomycetes	Sporidiobolales	Sporidiobolaceae
Rhodotorula sp.(DF44-2 NEW)	DF44-2	Agriculture soil	Dongfang	Rhodotorula toruloides	97.54	KY104918.1	Basidiomycota	Pucciniomycotina	Microbotryomycetes	Sporidiobolales	Sporidiobolaceae
Rhodotorula sp.(DF45 NEW)	DF45	Agriculture soil	Dongfang	Rhodotorula toruloides	97.36	KY104918.1	Basidiomycota	Pucciniomycotina	Microbotryomycetes	Sporidiobolales	Sporidiobolaceae
Rhodotorula sp.(DF47-2 NEW)	DF47-2	Agriculture soil	Dongfang	Rhodotorula toruloides	97.37	KY104918.1	Basidiomycota	Pucciniomycotina	Microbotryomycetes	Sporidiobolales	Sporidiobolaceae
Rhodotorula sp.(DF50 NEW)	DF50	Agriculture soil	Dongfang	Rhodotorula toruloides	97.54	KY104918.1	Basidiomycota	Pucciniomycotina	Microbotryomycetes	Sporidiobolales	Sporidiobolaceae
Rhodotorula sp.(DF9-2 NEW)	DF9-2	Agriculture soil	Dongfang	Rhodotorula toruloides	97.37	KY104918.1	Basidiomycota	Pucciniomycotina	Microbotryomycetes	Sporidiobolales	Sporidiobolaceae
Rhodotorula sp.(DZ86 NEW)	DZ86	Agriculture soil	Danzhou	Rhodotorula toruloides	97.69	KY104918.1	Basidiomycota	Pucciniomycotina	Microbotryomycetes	Sporidiobolales	Sporidiobolaceae
Rhodotorula sp.(DZ87-2 NEW)	DZ87-2	Agriculture soil	Danzhou	Rhodotorula toruloides	97.73	KY104918.1	Basidiomycota	Pucciniomycotina	Microbotryomycetes	Sporidiobolales	Sporidiobolaceae
Rhodotorula sp.(DZ88-1 NEW)	DZ88-1	Agriculture soil	Danzhou	Rhodotorula toruloides	97.52	MN947625.1	Basidiomycota	Pucciniomycotina	Microbotryomycetes	Sporidiobolales	Sporidiobolaceae
Rhodotorula sp.(HK24-2 NEW)	HK24-2	Agriculture soil	Haikou	Rhodotorula toruloides	97.35	KY104918.1	Basidiomycota	Pucciniomycotina	Microbotryomycetes	Sporidiobolales	Sporidiobolaceae
Rhodotorula sp.(WC149 NEW)	WC149	beach	Wenchang	Rhodotorula toruloides	97.87	KY104918.1	Basidiomycota	Pucciniomycotina	Microbotryomycetes	Sporidiobolales	Sporidiobolaceae
Rhodotorula sp.(WC163 NEW)	WC163	beach	Wenchang	Rhodotorula toruloides	97.66	KY104918.1	Basidiomycota	Pucciniomycotina	Microbotryomycetes	Sporidiobolales	Sporidiobolaceae
Rhodotorula sp.(WC70-1 NEW)	WC70-1	Agriculture soil	Wenchang	Rhodotorula glutinis	93.42	KM014593.1	Basidiomycota	Pucciniomycotina	Microbotryomycetes	Sporidiobolales	Sporidiobolaceae
Saprochaete sp.(BT29-3 NEW)	BT29-3	Agriculture soil	Baoting	Saprochaete gigas	97.5	MN567950.1	Ascomycota	Saccharomycotina	Saccharomycetes	Saccharomycetales	Dipodascaceae
Saturnispora sp.(BT166-1 NEW)	BT166-1	Fresh water	Baoting	Saturnispora diversa	93.26	KT175190.1	Ascomycota	Saccharomycotina	Saccharomycetes	Saccharomycetales	Pichiaceae
Trichosporon sp.(SY124 NEW)	SY124	Fresh water	Sanya	Apiotrichum loubieri	97.61	KY101685.1	Basidiomycota	Agaricomycotina	Tremellomycetes	Trichosporonales	Trichosporonaceae
Ustilago sp.(BT141-1 NEW)	BT141-1	Fresh water	Baoting	Ustilago corcontica	95.25	KY929615.1	Basidiomycota	Ustilaginomycotina	Ustilaginomycetes	Ustilaginales	Ustilaginaceae
