# Supplementary material for: Extensive Diversity and Prevalent Fluconazole Resistance among Environmental Yeasts from Tropical China
Source: Genes (Basel). 2022 Feb 28;13(3):444. doi: 10.3390/genes13030444 (PMC8954247; doi:10.3390/genes13030444)
Supplement: Supplementary file 1 [file genes-13-00444-s001.zip › Table S6.xlsx]

## Sheet: isolates from different regions
Municipality	Sample characteristics	Yeast isolates	Known species	Putative novel species	Fluconazole
					R	I	S	Invalid	I+R(%)
Haikou	Soil (orchards, vegetable gardens, and crop fields)	62	20	1	22	6	23	11	54.9
	Freshwater (rivers, lakes, ditches, and irrigation ducts)	29	17	2	6	3	17	3	34.6
	Seawater (beaches)	6	4	-	2	-	2	2	50
Wenchang	Soil (orchards, vegetable gardens, and crop fields)	66	22	2	19	2	44	1	32.3
	Freshwater (rivers, lakes, ditches, and irrigation ducts)	42	9	-	12	0	30	-	28.6
	Seawater (beaches)	16	3	2	2	2	11	1	26.7
Lingshui	Soil (orchards, vegetable gardens, and crop fields)	72	21	-	14	5	43	10	30.7
	Freshwater (rivers, lakes, ditches, and irrigation ducts)	31	14	-	5	3	21	2	27.6
	Seawater (beaches)	11	7	-	2	2	5	2	44.4
Baoting	Soil (orchards, vegetable gardens, and crop fields)	101	25	4	23	19	53	6	44.2
	Freshwater (rivers, lakes, ditches, and irrigation ducts)	90	26	11	23	4	62	1	30.3
	Seawater (beaches)	-	-	-	-	-	-	-
Dongfang	Soil (orchards, vegetable gardens, and crop fields)	70	19	8	37	6	27	-	61.4
	Freshwater (rivers, lakes, ditches, and irrigation ducts)	48	8	-	9	3	36	-	25
	Seawater (beaches)	11	5	-	3	1	7	-	36.4
Danzhou	Soil (orchards, vegetable gardens, and crop fields)	54	26	6	18	2	24	10	45.5
	Freshwater (rivers, lakes, ditches, and irrigation ducts)	76	10	0	24	6	29	17	50.9
	Seawater (beaches)	49	7	0	27	7	15	-	69.4
Sanya	Soil (orchards, vegetable gardens, and crop fields)	61	20	1	23	5	32	1	46.7
	Freshwater (rivers, lakes, ditches, and irrigation ducts)	46	15	1	14	2	29	1	35.6
	Seawater (beaches)	17	6	-	8	1	8	-	52.9
Sansha	Soil (orchards, vegetable gardens, and crop fields)	26	13	-	-	-	23	3	0
	Freshwater (rivers, lakes, ditches, and irrigation ducts)	-	-	-	-	-	-	-	-
	Seawater (beaches)	-	-	-	-	-	-	-	-
